# Supplementary material for: Multicomponent Lipid Nanoparticles for RNA Transfection
Source: Pharmaceutics. 2023 Apr 20;15(4):1289. doi: 10.3390/pharmaceutics15041289 (PMC10141487; doi:10.3390/pharmaceutics15041289)
Supplement: Supplementary file 1 [file pharmaceutics-15-01289-s001.zip]

Archive with 1 entries (1 files):
- pharmaceutics-2280590-supplementary_vb.pdf
